# Supplementary material for: Molecular characterization of rotavirus group A strains circulating prior to vaccine introduction in rural coastal Kenya, 2002-2013
Source: Wellcome Open Res. 2019 May 15;3:150. Originally published 2018 Nov 28. [Version 2] doi: 10.12688/wellcomeopenres.14908.2 (PMC6464063; doi:10.12688/wellcomeopenres.14908.2)
Supplement: Supplementary file 2 [file wellcomeopenres-3-16588-s0001.tgz]

Archive with 1 entries (1 files):
- da6b2c78-c315-4ca6-969a-8429e970194b_Supp_fig_2.tif
