# Supplementary material for: Molecular characterization of rotavirus group A strains circulating prior to vaccine introduction in rural coastal Kenya, 2002-2013
Source: Wellcome Open Res. 2019 May 15;3:150. Originally published 2018 Nov 28. [Version 2] doi: 10.12688/wellcomeopenres.14908.2 (PMC6464063; doi:10.12688/wellcomeopenres.14908.2)
Supplement: Supplementary file 4 [file wellcomeopenres-3-16588-s0003.tgz]

Archive with 1 entries (1 files):
- 476aec34-1d37-4cd0-a723-1ebdfa1174af_Supplementary_File_1.docx
